# Supplementary material for: The Product of the Fission Yeast fhl1 Gene Binds to the HomolE Box and Activates In Vitro Transcription of Ribosomal Protein Genes
Source: Int J Mol Sci. 2023 May 30;24(11):9472. doi: 10.3390/ijms24119472 (PMC10253590; doi:10.3390/ijms24119472)
Supplement: Supplementary file 1 [file ijms-24-09472-s001.zip]

Archive with 1 entries (1 files):
- ijms-2405036-Figure S1.pdf
